# Supplementary material for: Association between Sperm Morphology and Altered Sperm microRNA Expression
Source: Biology (Basel). 2022 Nov 17;11(11):1671. doi: 10.3390/biology11111671 (PMC9687816; doi:10.3390/biology11111671)
Supplement: Supplementary file 1 [file biology-11-01671-s001.zip]

Archive with 1 entries (1 files):
- biology-1980803-supplementary.pdf
